# Supplementary material for: Amplified Vasodilatation within the Referred Pain Zone of Trigger Points Is Characteristic of Gluteal Syndrome—A Type of Nociplastic Pain Mimicking Sciatica
Source: J Clin Med. 2021 Nov 2;10(21):5146. doi: 10.3390/jcm10215146 (PMC8584656; doi:10.3390/jcm10215146)
Supplement: Supplementary file 1 [file jcm-10-05146-s001.zip]

Archive with 5 entries (5 files):
- chapter S1.pdf
- Fig.A_chapterS1 (2).jpg
- Fig.B_chapterS1 (1).jpg
- Fig.C_chapterS1 (3).jpg
- Video_S1.wmv
